# Supplementary material for: Characterization of two proline-rich proteins involved in silicon deposition in Cucummis sativus
Source: Front Plant Sci. 2025 Aug 28;16:1664009. doi: 10.3389/fpls.2025.1664009 (PMC12456188; doi:10.3389/fpls.2025.1664009)
Supplement: Supplementary file 2 [file Table1.xlsx]

## Sheet: Sheet1
	Supplementary Table 1 Primers introduced in this study
Forward primer	Reverse primer	Description
CTTTAAGAAGGAGATATACCATGGGGCTGAAGCATCCCTTCAACTCCAAC	GTGGTGGTGGTGGTGGTGCTCGAGGTGAGAAGAGGGTGGGTACTTCTT	For the constrction of PRP122-92 in pET28a
CTTTAAGAAGGAGATATACCATGGGGATGTTTCCCAAATACTTTCTTCTC	as above	For the constrction of PRP1 in pET28a
CTTTAAGAAGGAGATATACCATGGGGCTGAAACACCCCTCCAACTCCAAC	GTGGTGGTGGTGGTGGTGCTCGAGGTGGGAAGATGGTGGGTACTTC	For the constrction of PRP336-106 in pET28a
CTTTAAGAAGGAGATATACCATGGGGATGAGGTTCCCAGTAGGAAAAAC	as above	For the constrction of CsPRP3 in pET28a
ACGCgtcgacATGTTTCCCAAATACTTTCTTCTCC	CGggatccGTGAGAAGAGGGTGGGTACT	For the constrction of CsPRP1 in pTF486
ACGCgtcgacATGAGGTTCCCAGTAGGAAAAA	CGggatccGTGGGAAGATGGTGGGTACTT	For the constrction of CsPRP3 in pTF486
gGAATTCTAATTTAAATATACAAATTATTAAGGGTTGACA	CATGccatggTGTGGCTTTTCGAGTTTGAG	For the constrction of CsPRP1 promoter in pCambia1305
GGggatccAGATTTTTGTGATGTCTAGGAGCAA	CATGccatggACGTTGTGGCCTTTTATAGCATTTT	For the constrction of CsPRP3 promoter in pCambia1305
